# Supplementary material for: Flower-visiting assemblages of arable lands and orchards in the eastern Pannonian Lowland, studied with volatile traps
Source: Biodivers Data J. 2026 Feb 4;14:e174461. doi: 10.3897/BDJ.14.e174461 (PMC12895183; doi:10.3897/BDJ.14.e174461)
Supplement: Supplementary material 1 — Relative frequences [file bdj-14-e174461-s001.xlsx]

## Sheet: Munka1
Taxa	Arable land					Apple orchards				mean
	A1	A2	A3	A4	mean	O1	O2	O3	mean
Coleoptera	0.16	0	0	0	0.04	0	0	0	0	0.02
Diptera	1.06	0	0	0.41	0.37	33.4	36.86	33.1	34.45	14.98
Hemiptera	7.31	6.8	43.16	3.62	15.22	0	0	0	0	8.7
Mecoptera	0.1	0	0.04	0	0.03	0	0	0	0	0.02
Neuroptera	3.44	0.44	0	12.96	4.21	3.31	5.42	9.07	5.93	4.95
Orthoptera	0	2.19	0.75	0.28	0.81	0	0	0	0	0.46
Hymenoptera	6.99	0	0	56.52	15.88	56.95	50.85	52.09	53.3	31.91
Lepidoptera	80.96	90.57	56.05	26.2	63.45	6.34	6.86	5.74	6.31	38.96
Noctuidae	45.88	84.26	62.43	15.61	52.05	92.54	88.89	93.24	91.56	68.98
Acontiinae	0.78	12.36	5.78	26.48	11.35	16.13	16.67	21.74	18.18	14.28
Cuculliinae	0.06	0	0.21	2.74	0.75	12.9	11.11	18.84	14.28	6.55
Hadeninae	1.12	0.29	1.5	3.65	1.64	6.45	0	4.35	3.6	2.48
Heliothinae	37.51	61.78	34.9	32.88	41.77	1.61	2.78	1.45	1.95	24.7
Metoponiinae	0.14	2.59	2.03	9.13	3.47	0	0	0	0	1.99
Noctuinae	1.14	6.32	21.73	2.28	7.87	0	0	0	0	4.5
Oncocnemidinae	0.01	0	0	0	0	0	0	0	0	0
Plusiinae	59.1	16.38	31.48	20.09	31.76	62.9	69.44	53.62	61.99	44.72
Xyleninae	0.13	0.29	2.36	2.74	1.38	0	0	0	0	0.79
Total number of individuals	18589	456	2669	5354	27068	1057	1180	1290	3527	30595
Plagionotus floralis	26	0	0	0	6.5	0	0	0	0	3.71429
Bombylius major	0	0	0	0	0	4	7	18	9.66667	4.14286
Episyrphus balteatus	0	0	0	0	0	210	216	227	217.667	93.2857
Eristalis tenax	0	0	0	0	0	71	72	74	72.3333	31
Melanostoma scalare	0	0	0	0	0	5	5	3	4.33333	1.85714
Adelphocoris lineolatus	223	28	62	43	89	0	0	0	0	50.8571
Adelphocoris quadripunctatus	9	0	6	1	4	0	0	0	0	2.28571
Adelphocoris reichelii	2	0	0	0	0.5	0	0	0	0	0.285714
Adelphocoris seticornis	10	0	2	1	3.25	0	0	0	0	1.85714
Lygus gemellatus	0	0	0	7	1.75	0	0	0	0	1
Lygus pratensis	59	0	249	36	86	0	0	0	0	49.1429
Lygus rugulipennis	1038	0	796	90	481	0	0	0	0	274.857
Polymerus vulneratus	1	3	13	16	8.25	0	0	0	0	4.71429
Apis mellifera	938	0	0	2750	922	378	386	448	404	700
Bombus hortorum	0	0	0	0	0	12	13	9	11.3333	4.85714
Bombus lapidarius	0	0	0	0	0	8	6	5	6.33333	2.71429
Bombus pascuorum	0	0	0	0	0	12	12	8	10.6667	4.57143
Bombus ruderatus	0	0	0	0	0	7	2	2	3.66667	1.57143
Bombus sylvarum	0	0	0	0	0	4	4	3	3.66667	1.57143
Bombus terrestris	0	0	0	0	0	68	61	37	55.3333	23.7143
Bombus argillaceus	0	0	0	0	0	7	7	8	7.33333	3.14286
Vespa crabro	0	0	0	0	0	6	30	28	21.3333	9.14286
Cydalima perspectalis	3	0	0	0	0.75	0	0	0	0	0.428571
Haritala ruralis	2656	0	78	41	693.75	0	0	0	0	396.429
Loxostege sticticalis	13	0	0	0	3.25	0	0	0	0	1.85714
Nomophila noctuella	2	0	0	36	9.5	0	0	0	0	5.42857
Nymphula nitidulata	0	0	0	1	0.25	0	0	0	0	0.142857
Sitochroa verticalis	0	21	271	23	78.75	0	0	0	0	45
Amata phegea	42	0	0	0	10.5	0	0	0	0	6
Dysauxes ancilla	1	0	0	0	0.25	0	0	0	0	0.142857
Dysgonia algira	0	0	0	2	0.5	0	0	0	0	0.285714
Eilema lurideola	7	1	6	61	18.75	0	0	0	0	10.7143
Euclidia glyphica	40		12	17	23	0	0	0	0	11.5
Herminia tarsipennalis	0	0	4	0	1	0	0	0	0	0.571429
Hypena proboscidalis	1	0	0	1	0.5	0	0	0	0	0.285714
Hypena rostralis	0	0	1	0	0.25	0	0	0	0	0.142857
Lygephila craccae	5	0	0	0	1.25	0	0	0	0	0.714286
Lymantria dispar	0	1	0	0	0.25	0	0	0	0	0.142857
Prodotis stolida	0	0	4	0	1	0	0	0	0	0.571429
Rivula sericealis	18	0	2	10	7.5	0	0	0	0	4.28571
Scoliopteryx libatrix	0	0	0	0	0	5	9	5	6.33333	2.71429
Sitotroga cerealella	253	0	0	0	63.25	0	0	0	0	36.1429
Stomopteryx radicalis	0	0	49	0	12.25	0	0	0	0	7
Camptogramma bilineata	20	0	0	0	5	0	0	0	0	2.85714
Chiasmia clathrata	86	0	15	275	94	0	0	0	0	53.7143
Cidaria fulvata	1	0	0	0	0.25	0	0	0	0	0.142857
Ematurga atomaria	19	0	3	1	5.75	0	0	0	0	3.28571
Epirrhoe alternata	2	0	2	0	1	0	0	0	0	0.571429
Idaea aversata	2	0	4	0	1.5	0	0	0	0	0.857143
Idaea rusticata	0	10	9	3	5.5	0	0	0	0	3.14286
Ligdia adustata	2	0	0	0	0.5	0	0	0	0	0.285714
Peribatodes rhomboidaria	7	0	3	0	2.5	0	0	0	0	1.42857
Peribatodes secundaria	0	2	5	0	1.75	0	0	0	0	1
Plemyria rubiginata	1	0	0	0	0.25	0	0	0	0	0.142857
Pseudopanthera macularia	223	0	0	0	55.75	0	0	0	0	31.8571
Tephrina arenacearia	20	0	0	7	6.75	0	0	0	0	3.85714
Lasiocampa trifolii	0	9	48	0	14.25	0	0	0	0	8.14286
Polyommatus icarus	3767	16	8	0	947.75	0	0	0	0	541.571
Acontia lucida	0	0	4	0	1	0	0	0	0	0.571429
Acontia trabealis	53	43	47	56	49.75	10	12	15	12.3333	33.7143
Aedia leucomelas	1	0	3	2	1.5	0	0	0	0	0.857143
Cucullia chamomillae	0	0	0	0	0	8	8	13	9.66667	4.14286
Cucullia umbratica	4	0	2	4	2.5	0	0	0	0	1.42857
Shargacucullia verbasci	0	0	0	2	0.5	0	0	0	0	0.285714
Hadena bicruris	3	1	0	1	1.25	0	0	0	0	0.714286
Hadula trifolii	20	0	0	3	5.75	0	0	0	0	3.28571
Lacanobia oleracea	2	0	6	1	2.25	0	0	0	0	1.28571
Mamestra brassicae	3	0	0	1	1	0	0	0	0	0.571429
Mythimna albipuncta	45	0	8	2	13.75	0	0	0	0	7.85714
Mythimna l-album	1	0	0	0	0.25	0	0	0	0	0.142857
Mythimna pallens	1	0	0	0	0.25	0	0	0	0	0.142857
Mythimna vitellina	2	0	0	0	0.5	0	0	0	0	0.285714
Orthosia cruda	0	0	0	0	0	4	0	3	2.33333	1
Helicoverpa armigera	2573	215	318	22	782	1	2	1	1.33333	447.429
Heliothis maritima	4	0	0	30	8.5	0	0	0	0	4.85714
Heliothis viriplaca	3	0	0	0	0.75	0	0	0	0	0.428571
Pyrrhia umbra	10	0	8	20	9.5	0	0	0	0	5.42857
Tyta luctuosa	10	9	19	20	14.5	0	0	0	0	8.28571
Agrotis bigramma	4	0	0	0	1	0	0	0	0	0.571429
Agrotis exclamationis	6	0	11	5	5.5	0	0	0	0	3.14286
Agrotis segetum	22	3	119	0	36	0	0	0	0	20.5714
Axylia putris	0	0	1	0	0.25	0	0	0	0	0.142857
Euxoa temera	0	6	0	0	1.5	0	0	0	0	0.857143
Noctua interposita	1	0	0	0	0.25	0	0	0	0	0.142857
Noctua janthina	3	0	0	0	0.75	0	0	0	0	0.428571
Noctua pronuba	14	0	53	0	16.75	0	0	0	0	9.57143
Rhyacia simulans	1	0	0	0	0.25	0	0	0	0	0.142857
Xestia c-nigrum	19	0	0	0	4.75	0	0	0	0	2.71429
Xestia xanthographa	9	13	19	0	10.25	0	0	0	0	5.85714
Calophasia lunula	1	0	0	0	0.25	0	0	0	0	0.142857
Abrostola tripartita	15	20	8	0	10.75	20	31	19	23.3333	16.1429
Abrostola triplasia	15	0	3	7	6.25	0	0	0	0	3.57143
Autographa gamma	164	35	176	13	97	3	2	4	3	56.7143
Chrysodeixis chalcites	0	0	1	0	0.25	0	0	0	0	0.142857
Cornutiplusia circumflexa	0	0	30	0	7.5	0	0	0	0	4.28571
Diachrysia chrysitis	3730	0	0	0	932.5	0	5	0	1.66667	533.571
Diachrysia stenochrysis	9	0	2	1	3	0	0	0	0	1.71429
Macdunnoughia confusa	147	2	74	23	61.5	16	12	14	14	41.1429
Apamea sordens	1	0	0	0	0.25	0	0	0	0	0.142857
Apterogenum ypsillon	1	1	0	0	0.5	0	0	0	0	0.285714
Caradrina morpheus	3	0	0	0	0.75	0	0	0	0	0.428571
Cirrhia icteritia	0	0	5	0	1.25	0	0	0	0	0.714286
Eupsilia transversa	0	0	1	0	0.25	0	0	0	0	0.142857
Hoplodrina ambigua	1	0	0	1	0.5	0	0	0	0	0.285714
Hoplodrina octogeneria	1	0	13	0	3.5	0	0	0	0	2
Hydraecia micacea	0	0	1	2	0.75	0	0	0	0	0.428571
Mesapamea secalis	2	0	0	0	0.5	0	0	0	0	0.285714
Mesoligia furuncula	0	0	1	0	0.25	0	0	0	0	0.142857
Thalpophila matura	0	0	1	1	0.5	0	0	0	0	0.285714
Trachea atriplicis	0	0	0	2	0.5	0	0	0	0	0.285714
Araschnia levana	2	0	0	0	0.5	0	0	0	0	0.285714
Coenonympha pamphilus	0	5	1	0	1.5	0	0	0	0	0.857143
Nymphalis c-album	5	0	0	0	1.25	0	0	0	0	0.714286
Colias croceus	4	0	0	0	1	0	0	0	0	0.571429
Etiella zinckenella	1	0	0	0	0.25	0	0	0	0	0.142857
Hypsopygia costalis	6	0	8	7	5.25	0	0	0	0	3
Ostrinia nubilalis	42	0	28	376	111.5	0	0	0	0	63.7143
Salebria semirubella	894	0	0	323	304.25	0	0	0	0	173.857
Synanthedon vespiformis	0	0	1	0	0.25	0	0	0	0	0.142857
Panorpa communis	18	0	1	0	4.75	0	0	0	0	2.71429
Calliptamus italicus	0	2	0	0	0.5	0	0	0	0	0.285714
Oecanthus pellucens	0	2	8	0	2.5	0	0	0	0	1.42857
Tettigonia viridissima	0	6	12	15	8.25	0	0	0	0	4.71429
Total number of individuals	17373	454	2645	4362	24834	859	902	944	2705	27539
Total number of species	79	24	58	47	108	21	21	21	22	123
